# Supplementary material for: Comprehensive Analysis of Nivolumab, A Therapeutic Anti-Pd-1 Monoclonal Antibody: Impact of Handling and Stress
Source: Pharmaceutics. 2022 Mar 23;14(4):692. doi: 10.3390/pharmaceutics14040692 (PMC9025134; doi:10.3390/pharmaceutics14040692)
Supplement: Supplementary file 1 [file pharmaceutics-14-00692-s001.zip]

Archive with 1 entries (1 files):
- pharmaceutics-1609927-supplementary.pdf
